# Supplementary material for: Impact of optical coherence tomography scan direction on the reliability of peripapillary retinal nerve fiber layer measurements
Source: PLoS One. 2021 Feb 22;16(2):e0247670. doi: 10.1371/journal.pone.0247670 (PMC7899366; doi:10.1371/journal.pone.0247670)
Supplement: S1 Data — (XLSX) [file pone.0247670.s001.xlsx]

## Sheet: H_512_96
		1	2	3	4	5	6	7	8	9	10	11	12
1	1	143	109	62	81	147	206	139	74	56	81	136	132
	2	144	108	66	82	157	191	130	73	56	86	140	136
	3	140	110	69	81	153	202	136	71	55	82	143	143
2	1	96	95	82	82	98	139	157	94	85	137	122	80
	2	94	100	86	81	103	148	163	100	86	135	120	72
	3	91	95	81	77	99	133	138	95	82	136	112	73
3	1	139	127	66	67	118	143	148	91	60	84	138	123
	2	145	117	61	74	119	147	153	89	68	77	112	134
	3	140	118	64	71	134	143	140	79	66	82	123	136
4	1	132	123	91	87	118	149	152	70	68	116	156	133
	2	126	120	90	86	116	132	150	75	66	111	166	131
	3	132	127	90	90	116	137	151	69	67	109	160	134
5	1	137	98	86	82	121	159	129	68	63	78	140	142
	2	140	96	73	77	120	154	127	71	63	83	146	136
	3	137	108	82	81	115	165	127	68	64	81	141	143
6	1	108	64	63	68	98	139	146	87	73	102	150	111
	2	119	71	60	71	102	134	151	80	73	106	141	127
	3	123	75	62	68	99	124	155	90	73	101	149	120
7	1	152	125	89	81	130	158	168	93	66	103	152	150
	2	152	118	87	80	129	165	158	93	63	101	154	160
	3	155	124	90	84	129	155	156	87	66	99	149	160
8	1	119	115	65	87	122	164	158	90	65	100	170	126
	2	111	127	72	94	110	145	160	89	67	102	149	113
	3	110	126	76	92	119	165	163	91	68	101	155	106
9	1	99	114	64	91	110	146	125	62	64	98	148	84
	2	98	121	71	83	105	134	139	66	66	91	149	98
	3	93	114	66	83	105	134	138	68	59	93	144	98
10	1	136	114	63	83	127	166	164	92	65	107	155	128
	2	147	121	71	84	130	155	166	89	63	111	187	151
	3	158	122	70	64	122	157	187	113	63	109	189	171
11	1	133	120	92	90	133	149	132	75	65	80	120	149
	2	128	155	100	96	123	162	147	72	64	87	130	148
	3	128	106	94	99	120	159	135	74	64	91	127	134
12	1	129	106	81	72	139	147	146	85	58	89	131	137
	2	122	103	79	82	133	133	128	77	56	87	126	143
	3	125	105	81	90	144	133	131	68	59	92	127	143
13	1	140	126	84	105	104	119	131	68	48	68	128	143
	2	141	120	87	103	103	115	130	70	47	67	123	120
	3	141	122	83	106	104	115	133	67	49	69	118	160
14	1	121	100	60	45	74	109	179	123	67	95	133	119
	2	107	85	62	48	68	115	182	114	68	109	137	119
	3	131	106	66	55	112	154	140	104	64	88	122	114
15	1	110	116	91	95	110	146	160	91	61	112	165	112
	2	106	120	91	102	113	131	152	83	66	110	162	111
	3	114	124	88	94	120	145	137	93	70	104	169	119
16	1	110	88	53	76	96	107	129	76	66	46	60	115
	2	111	95	56	79	81	97	122	78	68	63	71	114
	3	105	96	52	78	103	105	118	76	65	58	66	111
17	1	117	108	71	97	97	139	150	87	68	82	137	136
	2	121	102	75	96	99	138	152	87	68	83	146	146
	3	125	96	74	92	95	135	142	89	68	85	141	146
18	1	110	117	61	99	132	160	130	59	56	93	138	88
	2	107	119	68	96	122	139	117	52	52	86	128	95
	3	121	118	63	96	115	145	135	67	56	93	143	89
19	1	122	102	57	69	100	138	140	78	62	102	138	119
	2	119	103	61	72	99	133	139	75	59	101	155	117
	3	118	104	58	68	97	134	142	79	64	101	154	111
20	1	150	140	73	92	122	149	115	67	45	68	136	176
	2	146	114	71	103	110	157	136	65	48	79	129	182
	3	146	137	70	105	140	159	109	61	52	75	122	175
21	1	80	123	77	63	106	110	156	95	62	95	158	78
	2	89	119	80	69	106	113	150	96	61	93	153	85
	3	96	125	81	69	104	117	147	94	62	97	150	80
22	1	104	121	82	73	100	128	156	89	73	113	153	86
	2	106	124	88	76	101	132	160	86	70	110	156	90
	3	105	122	85	78	105	125	160	86	68	111	161	91
23	1	119	114	65	84	148	142	122	71	72	83	131	124
	2	127	113	62	87	139	138	129	71	72	83	136	120
	3	128	112	60	94	144	142	121	69	68	82	142	127
24	1	142	109	77	105	107	124	152	92	60	90	159	135
	2	136	106	76	104	101	125	151	98	61	93	161	140
	3	125	107	68	93	99	126	159	92	60	94	152	127
25	1	114	88	83	130	109	143	160	65	61	100	165	135
	2	115	87	81	129	118	149	164	69	64	112	170	127
	3	111	87	84	128	111	140	174	72	61	112	165	128
26	1	115	110	83	85	100	131	152	82	68	106	140	96
	2	117	112	83	85	97	118	159	84	69	105	135	101
	3	110	108	85	79	90	123	157	82	66	102	141	94
27	1	123	110	75	71	116	139	111	59	48	71	115	153
	2	124	102	77	73	116	140	114	60	48	78	121	153
	3	117	102	75	70	107	137	113	60	48	76	122	149
28	1	111	90	64	88	99	125	133	73	44	79	134	134
	2	112	128	66	99	104	133	119	67	43	60	116	119
	3	105	104	66	91	103	126	129	64	46	69	138	123
29	1	113	92	53	86	95	99	127	78	49	70	134	145
	2	109	97	55	89	100	105	128	77	50	72	145	137
	3	117	99	55	92	97	102	122	76	53	68	136	145
30	1	105	83	59	90	76	139	129	67	62	101	149	116
	2	96	74	55	91	79	130	138	69	69	112	149	102
	3	115	80	57	87	68	100	130	71	60	106	148	124
31	1	127	94	70	95	120	141	150	75	54	88	124	130
	2	131	97	82	93	117	155	140	71	54	88	141	135
	3	128	91	69	102	119	137	137	66	53	90	138	128
32	1	121	113	76	108	126	150	132	85	60	85	137	137
	2	111	104	67	89	129	144	131	87	51	83	143	139
	3	115	111	77	96	125	149	133	86	60	83	140	142
33	1	79	65	46	59	102	140	124	85	60	103	135	89
	2	78	67	48	56	104	139	131	85	60	113	137	86
	3	76	69	46	54	95	140	134	80	61	112	138	90
34	1	172	128	87	99	147	182	155	89	47	79	144	165
	2	166	124	86	101	148	188	150	84	49	79	141	167
	3	168	125	86	99	153	176	147	80	50	81	143	152
35	1	104	77	50	61	93	143	163	124	85	131	171	115
	2	98	81	48	65	89	136	166	123	84	136	168	104
	3	109	82	50	67	90	133	174	126	85	135	169	111
36	1	121	106	62	84	113	150	168	118	65	110	126	109
	2	124	113	67	88	113	151	173	117	68	114	137	109
	3	124	100	66	75	109	145	171	115	64	106	118	104
37	1	127	94	74	80	114	148	140	74	63	77	125	129
	2	119	94	77	87	121	144	139	72	63	77	122	129
	3	122	95	78	80	115	149	140	73	63	78	121	134
38	1	123	85	55	70	104	120	154	100	66	96	133	140
	2	120	87	54	63	103	124	160	106	64	99	136	133
	3	123	88	54	68	104	118	168	106	67	95	132	133
39	1	147	112	88	99	116	136	181	99	67	123	169	125
	2	150	120	87	104	122	144	177	93	68	106	168	140
	3	146	117	86	107	121	144	170	89	68	121	173	125
40	1	136	88	53	63	89	133	141	91	64	90	125	120
	2	116	104	56	68	93	125	146	87	67	82	113	103
	3	122	97	58	64	93	127	127	80	68	89	119	91
41	1	117	98	64	78	113	161	131	79	57	82	127	114
	2	127	93	64	70	112	168	134	84	58	83	118	112
	3	133	91	61	80	122	167	124	75	55	80	111	124
42	1	112	98	75	73	127	170	144	70	64	103	152	139
	2	117	104	75	77	133	172	130	75	61	91	140	142
	3	112	98	72	70	120	172	152	76	59	95	136	136
43	1	89	108	75	81	78	70	153	90	62	86	141	121
	2	93	110	76	85	78	99	159	94	65	87	145	128
	3	96	106	78	87	79	97	154	94	65	86	140	124
44	1	88	53	36	55	101	117	136	61	60	91	144	96
	2	103	93	60	66	107	125	123	56	66	84	132	92
	3	96	83	58	59	101	125	125	58	65	62	107	58
45	1	106	106	64	79	103	142	152	82	69	103	144	87
	2	116	112	64	84	113	150	135	75	69	95	141	111
	3	109	110	66	82	106	135	139	80	69	103	144	104
46	1	129	109	85	86	125	186	166	102	81	107	164	162
	2	118	109	85	99	127	171	157	96	75	103	140	147
	3	115	113	85	98	129	182	177	98	79	106	140	142
47	1	116	93	67	83	110	151	154	73	63	99	161	85
	2	111	94	67	79	109	156	153	71	69	95	141	85
	3	119	90	69	86	113	157	145	67	64	97	144	89
48	1	121	73	51	52	105	120	140	94	57	89	128	125
	2	126	81	57	60	114	124	149	90	58	85	126	129
	3	123	82	57	54	104	122	138	93	58	83	122	121
49	1	102	79	59	85	73	115	141	73	59	99	150	114
	2	104	76	60	83	78	116	136	71	59	95	142	102
	3	108	79	60	92	83	135	139	69	58	98	148	118
50	1	136	123	70	77	127	159	153	79	69	87	119	141
	2	130	112	67	70	124	158	149	77	70	88	117	145
	3	129	120	71	72	124	160	152	76	66	86	113	137
51	1	133	151	86	97	119	148	135	73	53	77	124	152
	2	128	153	84	96	127	138	134	72	55	79	125	151
	3	135	152	84	97	125	136	136	74	50	78	130	149
52	1	105	93	58	89	119	153	110	60	66	89	137	81
	2	105	85	58	84	116	151	117	62	69	88	133	76
	3	106	86	61	86	111	145	116	63	66	86	135	80
53	1	129	102	97	89	108	141	144	82	61	94	153	127
	2	124	94	93	90	110	147	162	82	62	101	158	156
	3	135	99	94	89	114	140	156	83	59	95	157	175
54	1	136	90	55	90	142	144	128	72	61	90	148	139
	2	133	89	53	90	153	145	120	74	60	93	151	142
	3	130	88	54	90	148	156	133	74	59	91	147	135

## Sheet: H_512_128
		1	2	3	4	5	6	7	8	9	10	11	12
1	1	135	111	68	79	150	202	140	76	57	88	142	142
	2	140	107	66	80	150	198	138	76	56	83	141	139
	3	139	109	70	82	155	196	136	72	57	90	141	140
2	1	93	109	88	88	101	131	155	99	82	124	118	69
	2	76	85	70	69	90	134	166	101	91	135	130	69
	3	86	98	83	77	94	131	148	100	86	130	121	69
3	1	152	139	72	81	126	153	140	88	61	81	114	143
	2	145	133	73	79	134	152	144	89	62	81	119	142
	3	145	124	59	77	124	141	137	81	65	82	136	133
4	1	129	125	84	89	121	150	151	70	69	109	155	127
	2	133	124	86	89	118	150	160	72	68	106	154	143
	3	129	119	84	89	119	142	152	72	69	108	155	131
5	1	133	100	71	86	122	169	129	69	66	80	145	148
	2	136	100	73	81	125	166	127	67	63	79	139	143
	3	135	99	76	79	123	174	127	71	64	78	139	144
6	1	132	80	57	69	104	135	153	81	81	94	138	127
	2	132	85	61	66	98	125	153	91	74	97	144	131
	3	124	81	58	66	94	122	163	103	76	103	156	118
7	1	150	122	91	84	138	163	156	91	66	101	149	149
	2	149	124	93	84	139	161	161	92	67	104	161	150
	3	149	124	92	82	135	159	158	95	67	101	164	156
8	1	108	125	83	94	112	146	160	85	65	98	155	125
	2	116	125	91	84	119	156	159	87	66	95	158	120
	3	112	119	94	91	127	169	168	84	68	99	159	121
9	1	85	120	66	89	110	142	133	69	60	89	140	85
	2	84	115	64	77	104	134	145	71	60	86	141	98
	3	91	108	63	78	108	142	142	67	60	88	148	104
10	1	140	118	73	88	127	167	162	89	67	109	169	139
	2	113	109	71	94	144	180	160	80	70	131	187	131
	3	145	119	68	94	126	162	152	88	67	112	171	145
11	1	130	125	91	120	137	162	118	61	62	76	116	150
	2	129	115	93	104	118	146	141	67	65	88	127	142
	3	130	115	88	93	117	150	141	72	63	88	129	146
12	1	132	118	86	86	140	133	124	73	59	93	132	147
	2	143	115	81	96	146	127	133	76	60	94	132	157
	3	138	114	80	79	135	126	141	85	57	94	134	135
13	1	154	122	87	106	98	106	128	72	49	68	115	139
	2	144	121	89	111	102	119	137	69	46	64	124	170
	3	141	119	81	102	103	108	130	73	52	71	115	124
14	1	125	95	58	50	93	139	146	106	66	90	113	138
	2	101	101	55	53	86	136	157	103	78	100	126	96
	3	109	99	65	51	77	126	169	104	64	93	149	105
15	1	109	122	88	92	116	139	150	92	67	106	154	129
	2	106	122	86	90	107	122	151	99	70	98	156	111
	3	97	118	87	84	101	142	153	94	65	105	156	94
16	1	93	76	54	84	108	118	122	65	63	57	68	115
	2	105	99	55	78	98	113	134	82	68	50	63	104
	3	116	93	54	84	96	118	117	76	65	60	63	117
17	1	132	101	70	98	102	140	148	87	65	85	126	167
	2	132	112	72	89	103	155	152	89	62	80	131	152
	3	137	109	70	99	99	132	152	79	59	80	131	162
18	1	119	118	65	98	118	145	136	69	55	91	148	96
	2	122	122	68	103	123	145	135	66	52	93	152	101
	3	113	123	69	108	132	155	137	59	50	89	138	104
19	1	116	106	61	76	108	142	135	77	64	105	152	120
	2	117	105	61	71	107	137	140	76	67	102	158	109
	3	120	103	59	69	103	131	142	75	66	101	151	116
20	1	154	119	76	103	117	140	136	64	49	80	139	181
	2	153	127	74	104	120	160	142	62	48	75	135	183
	3	146	118	72	93	101	143	153	75	48	80	142	174
21	1	88	126	85	76	106	107	155	91	61	94	143	80
	2	85	127	84	64	104	128	145	95	62	95	140	83
	3	89	129	87	71	100	111	138	92	58	91	140	75
22	1	102	122	94	77	105	131	162	90	71	112	159	90
	2	102	118	90	74	103	130	164	93	73	110	161	101
	3	98	118	93	74	106	127	163	91	74	108	165	97
23	1	129	106	63	95	153	145	111	66	68	82	131	127
	2	120	130	59	86	138	144	125	71	67	75	144	110
	3	130	110	60	94	152	144	112	67	71	81	140	127
24	1	134	106	74	104	104	131	158	90	62	94	163	139
	2	129	109	69	101	100	122	155	95	66	94	160	137
	3	134	113	80	101	104	128	165	89	62	95	158	137
25	1	113	88	78	125	116	151	176	66	57	114	172	120
	2	119	88	77	116	115	143	175	70	58	105	164	125
	3	115	87	76	115	122	155	170	67	65	115	170	124
26	1	111	107	76	80	97	124	157	89	69	107	137	96
	2	105	100	73	77	97	121	155	90	67	106	145	103
	3	114	104	76	76	94	124	156	90	69	104	134	110
27	1	120	109	77	72	123	142	113	58	52	77	116	157
	2	130	112	80	76	115	138	111	59	50	75	116	154
	3	128	105	74	76	116	144	108	57	50	81	123	154
28	1	101	98	46	77	97	105	119	68	39	52	114	124
	2	110	81	47	78	93	117	129	71	40	69	120	133
	3	126	107	63	100	132	151	118	71	45	69	119	138
29	1	115	103	54	90	100	102	129	78	53	71	137	140
	2	113	98	54	83	100	108	132	80	53	68	140	138
	3	117	98	53	89	97	101	127	73	49	70	139	141
30	1	100	76	60	88	79	134	135	66	58	102	147	106
	2	102	78	58	91	75	119	135	66	61	101	147	116
	3	92	77	60	88	77	117	135	70	62	105	151	107
31	1	135	96	74	92	119	151	151	75	53	89	142	138
	2	128	90	69	93	116	151	153	76	56	92	139	133
	3	128	95	72	97	123	137	144	70	53	86	137	124
32	1	117	116	81	104	129	150	134	89	64	85	148	127
	2	107	105	77	96	111	135	134	86	58	84	142	133
	3	109	109	77	98	129	139	136	84	59	82	148	125
33	1	76	69	46	57	101	133	136	83	60	112	132	90
	2	73	66	46	53	103	137	128	82	61	114	129	82
	3	75	68	48	58	99	136	127	81	58	108	138	83
34	1	170	121	88	99	153	179	146	86	48	84	148	159
	2	158	121	85	98	151	182	153	85	51	79	148	158
	3	168	122	90	97	148	179	151	81	49	79	146	156
35	1	112	83	50	57	89	133	170	129	83	131	174	117
	2	111	94	51	63	92	148	167	131	81	121	167	112
	3	105	79	50	63	90	122	162	121	84	131	162	114
36	1	114	105	66	83	120	140	156	108	68	114	159	126
	2	113	113	73	94	115	147	157	107	67	113	166	125
	3	117	103	65	89	113	145	155	119	66	111	168	135
37	1	123	94	80	78	112	148	145	77	62	81	131	136
	2	121	90	71	76	112	141	145	76	64	81	128	135
	3	113	93	71	70	115	144	144	74	63	75	113	128
38	1	115	92	56	73	111	117	153	100	67	97	130	137
	2	118	99	58	72	111	125	161	101	64	95	136	142
	3	117	99	59	74	110	119	167	107	62	94	139	130
39	1	146	112	88	96	117	137	181	100	72	126	174	136
	2	141	114	81	99	122	135	185	97	74	122	171	125
	3	150	114	95	100	120	140	179	93	64	123	174	140
40	1	114	107	62	64	93	128	154	84	66	81	112	113
	2	120	103	61	68	91	130	149	86	63	83	107	122
	3	116	108	58	69	101	131	137	80	67	83	109	119
41	1	116	89	62	69	119	163	135	81	55	81	132	117
	2	123	95	62	73	127	181	120	78	55	77	118	119
	3	125	89	58	73	113	150	124	80	53	84	124	112
42	1	123	99	81	76	125	162	148	78	58	86	141	152
	2	118	100	76	77	135	179	141	72	61	90	147	155
	3	121	103	77	80	129	169	141	72	62	90	131	158
43	1	92	113	80	89	87	101	162	95	71	89	148	118
	2	82	108	78	83	78	96	160	94	62	89	144	124
	3	92	107	74	82	81	96	159	94	62	84	143	129
44	1	58	59	57	59	100	129	133	59	65	75	127	73
	2	65	73	61	63	98	119	129	60	67	81	140	86
	3	78	71	56	62	104	122	112	58	67	95	138	89
45	1	111	122	70	93	110	139	138	81	73	99	143	101
	2	111	116	65	84	106	140	139	80	72	106	139	99
	3	114	116	66	89	115	144	143	80	75	104	155	111
46	1	118	102	81	89	128	180	166	94	79	105	142	143
	2	129	102	82	90	125	177	174	95	81	111	144	158
	3	127	110	81	93	134	194	163	97	78	108	148	158
47	1	114	90	65	76	112	151	153	72	64	103	156	85
	2	114	94	65	79	109	148	150	73	64	99	155	84
	3	122	90	66	70	109	139	161	84	65	99	161	84
48	1	132	84	56	55	115	121	141	90	54	82	120	144
	2	131	83	57	62	110	123	138	95	51	79	121	144
	3	121	78	52	54	111	134	144	89	57	82	124	138
49	1	105	81	62	88	80	128	140	72	61	103	150	117
	2	108	81	60	87	87	134	137	71	63	103	149	111
	3	107	81	61	89	75	123	136	71	61	100	147	113
50	1	130	122	74	76	132	159	152	75	69	87	114	138
	2	139	113	69	76	129	151	155	79	73	89	123	133
	3	136	120	67	73	117	153	142	80	72	87	116	137
51	1	128	164	91	96	123	144	132	72	50	76	126	141
	2	136	152	86	99	118	141	135	73	49	78	126	151
	3	126	154	85	96	121	151	133	75	58	77	127	137
52	1	104	87	61	88	108	139	117	62	64	89	133	76
	2	105	86	58	90	114	151	108	60	64	88	136	79
	3	101	83	59	84	109	144	115	63	65	90	135	79
53	1	126	93	94	85	110	147	137	80	61	92	146	135
	2	125	99	93	87	107	139	138	80	62	96	150	157
	3	124	96	95	89	116	156	162	81	65	98	156	169
54	1	143	90	55	92	152	154	129	74	63	91	143	155
	2	135	95	55	94	152	156	123	71	61	91	145	148
	3	133	93	57	86	143	151	130	74	63	95	151	147

## Sheet: V_512_96
		1	2	3	4	5	6	7	8	9	10	11	12
1	1	129	113	67	87	144	182	142	75	55	88	138	116
	2	131	113	62	85	142	180	141	77	56	93	143	119
	3	131	116	67	88	146	166	145	80	59	95	147	121
2	1	94	100	82	78	107	155	155	104	90	148	130	87
	2	78	83	69	77	103	153	163	96	87	140	123	64
	3	96	106	86	82	109	152	157	98	81	144	117	71
3	1	129	130	60	74	124	153	149	93	63	79	111	119
	2	137	130	61	74	124	147	150	89	60	87	119	128
	3	144	147	71	79	123	154	153	91	70	87	117	130
4	1	119	116	88	89	114	144	160	79	68	116	151	118
	2	109	120	88	95	121	148	164	77	70	114	150	111
	3	121	122	87	91	125	149	163	73	71	115	149	114
5	1	129	104	74	96	112	157	148	76	61	83	165	139
	2	128	100	66	79	119	165	144	74	61	82	157	129
	3	124	97	62	77	117	171	142	72	56	82	156	136
6	1	128	83	64	75	98	132	167	111	80	112	164	122
	2	119	79	63	64	102	99	163	98	72	100	148	110
	3	113	84	62	68	93	112	154	95	72	97	156	120
7	1	145	125	97	86	142	164	163	92	67	109	161	136
	2	143	122	91	82	131	160	169	96	68	110	165	140
	3	148	123	93	87	135	164	169	99	73	110	159	136
8	1	108	122	58	79	116	143	177	94	71	115	171	107
	2	112	123	67	93	107	137	175	92	78	117	161	107
	3	114	126	74	102	108	130	164	92	68	102	173	121
9	1	91	88	49	69	104	149	134	66	62	101	140	76
	2	100	100	68	93	107	147	136	66	60	98	144	82
	3	83	81	60	93	105	137	141	66	60	98	135	81
10	1	128	119	73	95	120	150	167	76	61	84	181	111
	2	123	106	64	79	122	147	175	116	85	143	182	109
	3	122	112	64	67	113	141	166	114	78	137	191	112
11	1	133	123	100	111	135	136	137	77	60	91	129	140
	2	130	122	104	105	123	146	129	78	70	95	125	149
	3	127	120	101	115	126	146	146	87	74	101	136	150
12	1	120	108	75	79	146	118	154	87	58	94	147	136
	2	125	121	79	90	139	124	155	69	52	85	144	143
	3	116	109	73	76	141	120	151	80	62	93	143	141
13	1	134	131	92	114	95	109	138	79	53	74	136	147
	2	134	119	89	108	95	106	143	80	52	73	133	148
	3	137	122	79	104	89	105	135	79	51	73	134	147
14	1	104	121	78	61	95	157	166	115	66	101	126	102
	2	101	88	58	47	83	141	176	114	80	108	115	96
	3	91	99	69	56	96	136	174	122	65	107	116	93
15	1	107	130	102	106	97	138	150	108	73	130	178	119
	2	118	141	108	114	107	124	148	97	72	118	176	113
	3	107	118	86	96	113	140	153	102	75	123	177	126
16	1	109	108	49	81	102	131	139	85	64	52	62	105
	2	89	66	43	77	100	115	112	84	60	61	85	111
	3	90	84	53	94	103	124	131	69	51	45	58	114
17	1	105	93	69	86	101	138	145	93	66	92	126	129
	2	109	105	71	91	111	122	156	94	68	95	145	134
	3	121	105	68	94	98	124	150	100	67	88	138	125
18	1	117	113	62	105	103	122	149	71	52	82	106	88
	2	119	116	64	98	117	137	148	73	55	90	125	86
	3	118	121	57	91	108	136	153	68	56	95	150	92
19	1	113	103	64	76	106	125	141	84	63	107	156	103
	2	113	102	59	69	106	126	142	86	61	106	156	103
	3	115	102	70	73	110	127	142	81	62	106	158	104
20	1	143	128	75	99	105	143	138	81	54	81	131	161
	2	132	114	68	89	113	144	155	81	56	84	158	143
	3	145	133	74	102	105	141	141	71	50	78	140	154
21	1	92	110	71	65	98	112	166	104	60	101	160	87
	2	95	111	77	63	99	112	164	106	63	105	158	83
	3	94	111	59	59	103	115	173	110	65	109	157	77
22	1	98	125	86	75	95	114	157	94	72	117	156	91
	2	97	123	91	79	95	119	155	98	75	120	154	83
	3	102	127	86	77	93	112	155	91	71	114	155	87
23	1	118	121	66	104	152	145	120	71	70	87	131	117
	2	120	105	61	88	142	147	125	74	69	87	134	115
	3	116	134	71	117	152	146	122	71	67	86	134	112
24	1	121	127	81	115	108	126	166	88	61	97	151	125
	2	125	127	76	115	101	124	161	88	60	93	150	120
	3	121	120	74	111	101	120	165	91	59	90	144	112
25	1	101	82	74	116	106	124	180	83	62	118	167	113
	2	110	86	85	130	103	131	180	75	62	115	167	113
	3	103	81	79	113	103	127	190	82	63	122	154	96
26	1	100	109	77	87	96	112	156	91	72	114	127	93
	2	94	107	79	84	97	114	156	94	74	116	130	87
	3	98	108	77	83	91	110	156	92	71	113	140	90
27	1	112	109	75	72	113	127	115	59	48	77	124	141
	2	116	111	75	76	108	135	118	61	52	78	125	146
	3	122	110	78	74	113	135	123	61	50	78	130	150
28	1	105	98	76	92	104	139	122	73	49	67	122	123
	2	110	112	74	110	95	135	125	66	44	72	123	115
	3	101	110	67	97	101	124	123	64	45	73	114	115
29	1	104	88	59	83	102	109	133	99	54	89	165	123
	2	102	87	53	87	103	109	130	101	54	89	155	119
	3	99	89	54	83	98	114	138	94	54	85	154	126
30	1	98	85	68	95	79	131	130	69	58	100	139	106
	2	105	84	65	94	77	129	133	69	60	102	141	101
	3	105	85	64	93	75	127	133	69	62	104	144	104
31	1	126	100	69	98	112	148	151	83	52	92	134	121
	2	118	97	66	91	114	150	159	90	57	102	142	123
	3	120	102	74	95	114	148	158	81	54	96	140	118
32	1	113	107	71	108	133	141	137	88	62	86	150	139
	2	116	105	76	112	134	143	131	86	58	84	148	145
	3	111	109	71	108	135	151	136	87	57	80	144	136
33	1	69	71	51	61	95	111	126	88	63	121	131	69
	2	64	65	46	53	87	104	128	92	68	125	125	62
	3	67	60	45	53	88	100	135	95	70	128	126	61
34	1	155	129	91	103	150	189	147	81	48	82	144	145
	2	154	125	89	103	153	183	149	86	46	81	151	147
	3	157	122	91	107	150	183	151	92	52	80	155	146
35	1	98	86	53	71	96	128	179	123	82	129	158	98
	2	98	85	50	69	96	135	184	126	86	133	159	98
	3	100	86	54	70	93	131	182	124	89	140	163	97
36	1	112	113	56	83	117	157	176	117	73	129	128	98
	2	112	103	61	88	124	147	163	107	69	125	157	105
	3	113	106	70	90	121	136	152	110	71	126	160	108
37	1	109	100	77	84	116	147	144	76	62	77	122	129
	2	115	98	81	84	112	148	141	75	60	74	122	141
	3	117	102	80	86	111	142	149	79	65	81	114	133
38	1	122	106	62	76	99	114	152	116	74	101	136	127
	2	125	110	63	77	96	113	155	112	75	100	135	125
	3	125	109	65	79	101	109	156	111	72	98	129	131
39	1	139	117	89	99	117	138	187	97	68	120	166	123
	2	139	124	91	106	120	136	187	99	70	122	163	120
	3	138	116	84	100	119	138	178	105	76	128	165	123
40	1	116	106	59	73	98	127	151	90	73	88	128	119
	2	118	98	55	68	96	127	149	88	75	91	132	118
	3	107	102	65	60	98	130	147	96	70	92	125	101
41	1	118	108	62	83	117	164	128	84	62	87	125	109
	2	120	112	68	89	115	157	130	84	60	86	120	103
	3	120	99	65	79	115	165	136	83	64	91	129	103
42	1	107	98	83	80	134	181	154	79	62	90	137	134
	2	106	97	74	82	134	176	150	78	61	93	132	127
	3	100	94	75	76	135	179	151	78	72	96	140	137
43	1	83	117	77	92	83	92	159	94	53	84	148	115
	2	85	108	64	85	84	96	149	76	47	73	127	117
	3	84	102	63	70	75	94	164	101	57	83	150	120
44	1	80	60	55	55	98	127	138	61	45	51	101	85
	2	75	63	49	55	106	122	143	66	64	64	115	83
	3	76	46	50	69	101	121	133	59	55	58	113	86
45	1	99	98	54	84	103	121	138	79	71	107	134	86
	2	105	117	68	81	106	132	143	73	72	100	124	87
	3	101	100	56	73	110	128	142	94	82	120	149	92
46	1	114	112	78	99	127	174	181	100	70	102	149	155
	2	118	116	75	89	121	177	190	99	72	102	154	146
	3	119	112	80	97	131	178	182	98	72	103	156	152
47	1	114	80	60	76	104	151	159	81	71	112	151	77
	2	126	86	62	91	106	156	154	72	64	106	156	77
	3	125	89	64	85	105	151	154	77	64	103	151	80
48	1	116	73	44	49	84	108	143	107	66	93	128	110
	2	117	70	46	51	89	103	139	105	69	96	130	114
	3	115	78	51	51	87	118	150	118	70	97	131	113
49	1	110	90	68	102	81	138	134	69	61	105	146	100
	2	106	88	67	99	81	129	137	74	62	100	148	106
	3	110	84	65	98	83	139	133	69	61	103	146	102
50	1	109	129	75	75	123	157	161	83	75	89	129	131
	2	103	121	75	72	123	162	168	85	79	91	135	121
	3	109	125	78	73	128	163	160	79	76	92	132	122
51	1	117	137	84	102	120	145	143	78	45	80	133	140
	2	121	150	82	96	122	144	143	75	41	76	132	136
	3	120	153	88	105	121	150	138	79	49	86	132	143
52	1	109	91	64	84	106	143	123	68	68	92	138	76
	2	108	89	57	87	106	143	125	69	70	96	139	76
	3	106	82	55	89	111	139	121	66	68	101	136	77
53	1	127	104	89	82	116	144	167	85	63	101	155	158
	2	131	100	85	85	119	142	166	86	66	104	159	155
	3	129	105	84	72	116	143	159	79	61	100	155	155
54	1	124	95	58	89	155	157	129	73	63	95	144	131
	2	127	93	54	87	149	159	125	71	62	95	138	130
	3	130	100	56	82	156	159	127	72	62	96	145	135

## Sheet: V_512_128
		1	2	3	4	5	6	7	8	9	10	11	12
1	1	129	119	63	87	153	182	145	78	59	95	142	110
	2	127	115	64	85	148	165	137	78	58	92	141	124
	3	133	114	59	89	151	172	144	80	58	94	146	122
2	1	93	100	80	77	110	154	164	94	92	145	122	80
	2	84	89	71	76	102	148	162	96	84	136	119	72
	3	91	101	86	81	109	158	164	98	82	143	120	79
3	1	141	130	60	76	121	144	150	94	63	86	124	125
	2	143	149	60	88	127	144	149	94	64	83	122	133
	3	144	136	58	84	124	148	154	95	66	86	123	132
4	1	121	123	87	88	119	148	162	74	66	107	150	111
	2	116	122	86	93	123	152	166	73	66	110	149	108
	3	124	119	88	90	124	156	167	75	65	105	152	111
5	1	127	94	67	73	112	157	147	73	62	82	162	141
	2	127	99	67	72	113	160	143	73	58	82	165	131
	3	122	98	63	69	122	167	146	75	59	86	168	126
6	1	119	76	62	62	94	116	170	108	78	113	161	124
	2	119	79	63	70	86	113	158	93	71	92	153	116
	3	124	81	58	66	94	122	163	103	76	103	156	118
7	1	151	126	95	86	136	164	169	90	67	105	160	143
	2	151	129	93	88	133	161	169	100	71	114	160	150
	3	154	126	94	92	138	167	167	93	68	105	166	144
8	1	111	118	54	99	109	134	165	101	67	105	173	121
	2	119	114	58	100	100	135	167	103	67	104	173	109
	3	114	124	64	93	107	129	169	100	66	101	172	117
9	1	95	127	73	93	101	133	149	73	58	93	140	94
	2	78	118	66	98	101	130	150	74	65	101	139	85
	3	84	111	65	84	101	134	141	70	60	89	143	94
10	1	130	116	69	77	119	138	167	118	79	135	188	117
	2	118	116	70	84	116	140	176	113	85	141	175	109
	3	122	119	78	92	130	157	172	109	79	140	182	113
11	1	125	114	92	94	119	146	142	85	73	104	131	133
	2	127	120	95	103	125	135	135	68	64	83	125	143
	3	132	130	92	110	118	150	141	75	67	91	128	136
12	1	129	114	71	80	133	120	159	84	57	93	148	142
	2	125	103	66	73	131	119	148	90	67	103	160	142
	3	127	109	61	80	141	129	167	89	61	97	155	142
13	1	144	128	86	99	93	112	138	77	51	73	136	147
	2	140	124	84	100	96	112	138	76	50	74	136	151
	3	135	124	84	103	94	114	135	78	47	71	130	146
14	1	100	100	66	55	83	126	159	126	80	109	138	103
	2	115	105	66	56	93	153	163	100	59	92	126	115
	3	93	87	60	54	85	129	160	118	61	102	130	101
15	1	111	125	91	101	115	130	152	94	74	117	171	109
	2	107	113	79	84	100	128	143	111	78	140	176	112
	3	113	125	87	99	112	130	153	97	71	111	175	112
16	1	97	85	38	86	104	126	128	77	54	66	71	114
	2	81	67	49	88	104	124	134	77	63	64	68	115
	3	98	84	35	91	105	128	125	73	62	53	61	116
17	1	103	105	69	93	103	128	154	99	73	93	145	116
	2	113	103	66	89	98	131	162	100	69	93	142	127
	3	117	97	64	86	99	129	155	99	70	90	148	128
18	1	125	123	65	106	105	133	160	73	51	87	149	94
	2	115	121	64	101	108	132	139	83	53	94	147	92
	3	113	133	73	113	115	136	142	66	52	91	146	96
19	1	116	112	69	80	106	125	140	82	61	106	155	106
	2	111	104	63	77	105	130	149	79	64	105	153	102
	3	118	108	64	80	106	124	142	81	63	102	156	104
20	1	147	129	79	102	121	143	148	75	46	78	147	170
	2	136	126	74	100	104	141	143	74	56	83	146	157
	3	143	135	63	103	108	140	140	69	56	81	150	162
21	1	96	110	69	63	102	125	172	112	64	110	157	94
	2	83	104	53	62	104	115	162	95	59	108	151	72
	3	102	112	64	60	99	116	170	123	73	116	160	94
22	1	99	123	101	78	97	116	161	100	73	122	161	87
	2	104	122	84	74	93	118	161	98	73	122	154	87
	3	100	121	85	73	92	116	159	100	74	123	156	86
23	1	123	113	66	104	147	147	127	69	68	83	136	120
	2	116	115	62	97	151	149	123	71	67	83	143	115
	3	116	117	65	102	146	143	126	73	67	87	146	113
24	1	116	117	75	106	104	122	163	90	57	93	147	119
	2	122	121	82	115	108	128	157	88	58	97	156	123
	3	128	126	80	115	104	126	163	88	60	94	155	118
25	1	105	87	75	114	103	125	190	88	62	123	160	109
	2	112	76	58	110	102	121	191	92	59	124	160	107
	3	104	88	73	118	105	136	190	89	60	124	163	110
26	1	101	109	84	89	95	118	159	91	73	117	123	88
	2	100	103	80	84	95	117	156	93	75	121	124	82
	3	101	101	81	82	93	109	158	99	73	112	125	91
27	1	121	107	79	75	117	141	118	61	51	78	124	144
	2	116	114	81	77	116	133	123	64	54	79	129	146
	3	120	113	80	76	119	138	122	64	52	78	131	141
28	1	104	109	70	102	104	134	122	70	44	64	111	115
	2	106	102	57	96	99	134	120	68	41	55	104	113
	3	101	111	72	102	95	130	120	67	42	66	102	111
29	1	106	91	58	87	98	108	135	87	55	85	153	122
	2	108	94	51	90	103	106	136	91	55	85	156	125
	3	108	88	47	80	100	107	134	93	53	84	159	124
30	1	105	82	66	92	72	120	136	72	56	99	141	100
	2	105	87	68	94	70	132	124	68	62	103	139	103
	3	101	88	71	94	75	124	128	71	56	97	144	104
31	1	119	94	63	89	118	156	164	92	60	101	141	127
	2	125	98	74	94	115	149	160	90	59	101	140	126
	3	123	105	75	95	117	152	158	86	55	97	140	121
32	1	113	108	68	102	131	142	138	93	61	88	156	134
	2	113	112	73	100	130	148	138	90	60	85	150	138
	3	119	117	76	108	136	146	132	90	61	89	154	147
33	1	64	67	46	52	87	103	129	99	68	130	130	70
	2	66	70	45	53	90	103	134	96	71	124	128	61
	3	67	69	47	53	93	112	134	97	74	132	130	66
34	1	154	133	93	111	152	190	151	86	54	79	150	137
	2	156	138	93	119	156	188	149	89	48	80	141	161
	3	158	126	86	101	149	187	152	89	51	79	150	141
35	1	102	81	52	72	92	124	181	135	88	143	164	98
	2	99	84	52	67	89	127	180	124	86	139	162	97
	3	97	84	53	66	91	125	182	132	92	149	159	98
36	1	111	106	72	91	118	139	161	115	70	131	155	102
	2	110	105	69	95	107	119	156	115	69	123	165	115
	3	107	96	61	90	119	148	170	119	71	128	164	107
37	1	118	103	79	83	112	139	146	74	60	78	126	134
	2	119	100	77	80	114	142	150	76	63	79	122	135
	3	118	102	82	88	112	138	154	79	64	82	128	132
38	1	124	104	63	76	97	109	157	133	78	103	136	123
	2	121	98	58	69	91	103	148	114	75	93	130	121
	3	123	105	72	75	96	109	158	120	75	94	131	133
39	1	131	124	86	101	130	141	197	105	68	124	174	119
	2	146	116	95	108	112	142	183	108	71	125	173	127
	3	132	118	92	99	115	142	190	96	74	121	169	124
40	1	121	100	54	65	91	131	146	93	77	91	132	114
	2	112	113	62	73	95	121	149	97	75	93	128	111
	3	102	101	61	62	93	130	153	94	70	92	130	118
41	1	118	103	67	80	117	164	121	78	55	83	115	108
	2	119	105	63	84	120	177	136	83	61	85	118	121
	3	114	92	58	76	106	158	131	79	58	74	125	98
42	1	110	100	75	82	135	185	142	69	62	84	140	141
	2	107	106	71	76	128	174	142	79	65	96	136	128
	3	108	100	77	85	133	185	157	80	65	93	143	138
43	1	93	93	65	71	76	94	162	100	60	88	142	122
	2	89	119	87	96	84	102	164	108	66	94	149	118
	3	98	110	74	84	79	102	166	98	65	88	152	134
44	1	73	59	41	63	103	122	141	65	48	78	121	90
	2	67	75	58	62	98	119	140	63	40	55	113	88
	3	74	75	43	65	102	119	147	64	44	51	122	87
45	1	111	125	73	93	101	129	135	87	77	116	142	95
	2	99	117	69	88	106	143	150	87	78	116	141	88
	3	96	111	73	87	108	141	152	87	77	110	133	92
46	1	128	117	81	90	126	169	184	97	72	105	160	153
	2	116	116	74	90	129	172	184	104	72	108	154	145
	3	112	119	75	92	130	179	187	101	72	106	157	144
47	1	123	91	61	82	111	151	157	82	71	113	154	79
	2	129	100	68	89	108	147	160	88	70	116	155	77
	3	119	93	64	84	107	154	160	85	67	111	163	78
48	1	117	76	52	54	99	113	142	112	69	94	132	112
	2	111	71	48	50	92	108	143	115	70	96	128	108
	3	108	75	54	51	96	116	149	113	65	94	131	114
49	1	108	90	67	101	83	136	137	77	65	109	144	100
	2	105	89	62	94	81	133	132	77	69	102	144	103
	3	114	87	68	97	72	124	135	71	58	101	145	104
50	1	108	120	75	73	124	166	161	82	77	89	133	123
	2	114	123	74	76	131	160	166	81	76	88	133	123
	3	121	118	74	76	124	158	163	84	74	90	134	132
51	1	132	150	82	96	116	144	138	76	43	77	133	144
	2	122	156	92	111	128	154	146	76	46	78	130	130
	3	123	156	83	102	121	145	142	75	45	79	132	134
52	1	103	92	55	93	106	143	117	65	64	90	133	74
	2	104	90	57	85	106	146	121	67	66	94	132	71
	3	104	85	53	84	108	146	120	67	68	95	133	69
53	1	129	103	95	86	118	150	165	77	59	87	152	149
	2	122	55	52	64	113	138	160	75	58	95	145	153
	3	130	114	100	97	119	146	165	81	64	99	153	158
54	1	126	95	57	94	151	160	127	72	59	95	146	131
	2	121	90	52	91	145	158	126	75	62	93	147	129
	3	130	90	55	92	150	162	129	76	61	94	145	132
